# Supplementary material for: Transformation of enriched mammary cell populations with polyomavirus middle T antigen influences tumor subtype and metastatic potential
Source: Breast Cancer Res. 2015 Oct 1;17:132. doi: 10.1186/s13058-015-0641-9 (PMC4589945; doi:10.1186/s13058-015-0641-9)
Supplement: Additional file 8: Table S2. — Top 100 unique differentially expressed genes in the luminal CD133− tumor cluster compared with the mixed tumor cluster. Group 1 is the mixed tumor cluster, and group 2 is the luminal CD133− tumor cluster. A t test was performed on Benjamini–Hochberg-corrected, log-transformed data. Table includes gene name, ratio, p value, and direction. (XLSX 14 kb) [file 13058_2015_641_MOESM8_ESM.xlsx]

## Sheet: diff_expressed_genes
Gene Name	Ratio	p-value	Direction
Scaf4	4.37	1.17998e-08	Up
Sox11	4.12	5.00775e-05	Up
Wdr59	3.7	1.79645e-08	Up
Cdk14	3.7	1.0848e-09	Up
Cubn	3.57	5.7233e-07	Up
Fam222b	3.45	4.6701e-08	Up
Kcne1l	3.22	0.00644249	Up
Igfbp3	3.22	3.67645e-06	Up
Fbxl7	3.21	0.000574712	Up
Zbtb40	3.21	1.63119e-09	Up
Mtss1	3.18	1.38102e-12	Up
Zeb2	3.14	7.62867e-06	Up
Smg6	3.06	1.36883e-10	Up
Rai14	2.99	1.77912e-09	Up
Apbb2	2.94	1.00595e-09	Up
Copg2as2	2.91	0.000159281	Up
Rspo1	2.9	0.00259376	Up
Fryl	2.85	1.4506e-06	Up
Atad2b	2.83	1.13573e-10	Up
Agap1	2.8	1.85625e-09	Up
Rptor	2.8	3.54243e-06	Up
Syt13	2.8	0.000614929	Up
Atxn2	2.78	4.30262e-11	Up
Fhl1	2.77	4.04233e-05	Up
Svil	2.76	3.94622e-07	Up
Etl4	2.75	1.48974e-07	Up
Tmem161b	2.74	9.12236e-07	Up
Aaas	2.74	1.87984e-06	Up
Smox	2.71	3.77561e-07	Up
Slc6a15	2.71	0.000320384	Up
H2afz	2.7	2.9793e-09	Up
Exoc4	2.7	4.37299e-08	Up
Afg3l1	2.69	1.84868e-07	Up
Eya3	2.69	3.98464e-08	Up
Srp9	2.68	2.00016e-09	Up
Pibf1	2.68	1.49958e-09	Up
Bcl11a	2.67	2.10077e-06	Up
R3hdm1	2.67	2.45896e-09	Up
Gpr124	2.67	5.50908e-05	Up
Camkmt	2.66	2.2622e-09	Up
Trps1	2.65	1.90819e-11	Up
Mid1	2.64	8.16263e-05	Up
Frem2	2.64	0.00120645	Up
Sema6d	2.64	8.07908e-05	Up
Neo1	2.64	1.17722e-07	Up
Anxa6	2.63	5.7718e-11	Up
Mob1b	2.63	4.63678e-08	Up
Sipa1l1	2.63	3.27475e-08	Up
Tenm3	2.62	0.00506983	Up
Cbfa2t2	2.62	7.08759e-08	Up
Krt1	20.45	0.000442943	Down
Rptn	18.32	0.000369903	Down
Lce1d	18.14	0.000415557	Down
Calm4	17.1	0.000584571	Down
Sprr2d	16.64	0.000799113	Down
Lce3c	14.34	0.000462176	Down
Sprr2h	14.34	0.00104375	Down
Krtdap	14.1	0.00052673	Down
Fam25c	13.6	0.000505298	Down
Lce1e	13.05	0.000704956	Down
Krt10	12.86	0.000236207	Down
Lce3f	12.01	0.000734749	Down
Sprr1b	11.69	0.00147327	Down
Lce1i	11.42	0.000885173	Down
Lce1c	11.36	0.00146314	Down
Lce1f	11.23	0.00103308	Down
Dsg1a	10.94	0.000578774	Down
Kprp	10.86	0.00133407	Down
Lce1a1	9.72	0.00149729	Down
Lce1g	9.52	0.00137752	Down
Defb6	9.38	0.000887649	Down
Sprr2f	9.37	0.00130707	Down
Defb14	9.32	0.000951623	Down
Crct1	8.88	0.00093757	Down
Klk7	8.62	0.00135208	Down
Klk5	8.15	0.000354732	Down
Sprr1a	8.01	0.000637716	Down
Lce1a2	7.96	0.00219239	Down
Lor	7.76	0.00744745	Down
Lce1b	7.67	0.00296791	Down
Hrnr	7.09	0.00108851	Down
Lce1h	7.03	0.0022753	Down
Cnfn	6.93	0.00129409	Down
Stfa3	6.74	0.00745028	Down
Krt6a	6.26	0.000558439	Down
Krt16	6.22	0.00139145	Down
Stfa1	6.15	0.00519579	Down
Degs2	6.05	0.000366358	Down
Gsdma	6.01	0.0017708	Down
Cdsn	5.96	0.000728747	Down
Defb1	5.91	0.000761184	Down
Csta	5.71	0.00624195	Down
Il1f9	5.47	0.00149375	Down
Krt6b	5.44	0.00411778	Down
Stfa2	5.39	0.0109202	Down
Serpinb2	5.37	0.0012628	Down
Gjb6	5.34	6.79732e-06	Down
Cpa4	5.07	0.000891105	Down
Akr1c18	5.01	0.00613564	Down
Rnf222	4.99	0.00117677	Down
