# Supplementary material for: Transformation of enriched mammary cell populations with polyomavirus middle T antigen influences tumor subtype and metastatic potential
Source: Breast Cancer Res. 2015 Oct 1;17:132. doi: 10.1186/s13058-015-0641-9 (PMC4589945; doi:10.1186/s13058-015-0641-9)
Supplement: Additional file 9: Table S3. — All differentially expressed genes in the luminal CD133− tumor cluster compared with the mixed tumor cluster. Group 1 is the mixed tumor cluster, group 2 is the luminal CD133− tumor cluster. A t test was performed on Benjamini–Hochberg-corrected, log-transformed data. Table includes gene name, ratio, p value, and direction. (XLSX 73 kb) [file 13058_2015_641_MOESM9_ESM.xlsx]

## Sheet: diff_expressed_genes
Gene Name	Ratio	p-value	Adjusted p-value	Direction
Krt1	20.45	0.000442943	0.00265701	Down
Rptn	18.32	0.000369903	0.00230618	Down
Lce1d	18.14	0.000415557	0.00252475	Down
Calm4	17.86	0.000602491	0.00339423	Down
Calm4	17.1	0.000584571	0.00331257	Down
Sprr2d	16.64	0.000799113	0.00424934	Down
2310042E22Rik	16.29	0.00029537	0.00193225	Down
Lce3c	14.9	0.000524539	0.00303846	Down
Lce3c	14.34	0.000462176	0.00274717	Down
Sprr2h	14.34	0.00104375	0.00525565	Down
Krtdap	14.1	0.00052673	0.00304858	Down
Fam25c	13.6	0.000505298	0.00294884	Down
Krtdap	13.35	0.000517159	0.00300458	Down
Lce1e	13.05	0.000704956	0.00384245	Down
Krt10	12.86	0.000236207	0.00161769	Down
Lce3f	12.01	0.000734749	0.00396755	Down
ENSMUST00000050758	11.8	0.00274979	0.0113629	Down
Sprr1b	11.69	0.00147327	0.0069231	Down
Lce1i	11.42	0.000885173	0.0046146	Down
Lce1c	11.36	0.00146314	0.00688891	Down
Lce1f	11.23	0.00103308	0.00521296	Down
Dsg1a	10.94	0.000578774	0.00328289	Down
Kprp	10.86	0.00133407	0.00639452	Down
Lce1a1	9.72	0.00149729	0.0070128	Down
Lce1g	9.52	0.00137752	0.00656308	Down
Gm94	9.51	0.000570679	0.00324501	Down
Defb6	9.38	0.000887649	0.00462621	Down
Sprr2f	9.37	0.00130707	0.00629294	Down
Defb14	9.32	0.000951623	0.00489165	Down
Crct1	8.88	0.00093757	0.00483384	Down
Klk7	8.62	0.00135208	0.0064673	Down
Klk5	8.15	0.000354732	0.00223159	Down
Sprr1a	8.01	0.000637716	0.00354828	Down
Lce1a2	7.96	0.00219239	0.00948807	Down
Lor	7.76	0.00744745	0.0251882	Down
Lce1b	7.67	0.00296791	0.0121015	Down
Klk7	7.58	0.00153807	0.00715658	Down
4833423E24Rik	7.31	0.00467163	0.017423	Down
ENSMUST00000180308	7.12	0.0116532	0.0358495	Down
Hrnr	7.09	0.00108851	0.0054299	Down
Lce1h	7.03	0.0022753	0.0097729	Down
Cnfn	6.93	0.00129409	0.00624434	Down
Klk7	6.88	0.000247226	0.00167836	Down
Stfa3	6.74	0.00745028	0.0251937	Down
Krt6a	6.26	0.000558439	0.00318893	Down
Krt16	6.22	0.00139145	0.00661794	Down
Stfa1	6.15	0.00519579	0.0189739	Down
Degs2	6.05	0.000366358	0.00228933	Down
Gsdma	6.01	0.0017708	0.00799902	Down
Cdsn	5.96	0.000728747	0.00394289	Down
Defb1	5.91	0.000761184	0.00408565	Down
Defb1	5.78	0.000715758	0.00388743	Down
BC100530	5.76	0.00536416	0.0194611	Down
Gsdma	5.76	0.00192321	0.00855237	Down
Csta	5.71	0.00624195	0.0219457	Down
Csta	5.7	0.00557453	0.0200529	Down
Il1f9	5.47	0.00149375	0.00699939	Down
Krt6b	5.44	0.00411778	0.0157161	Down
Stfa2	5.39	0.0109202	0.0339888	Down
Serpinb2	5.37	0.0012628	0.00612276	Down
Gjb6	5.34	6.79732e-06	9.88251e-05	Down
4930438A08Rik	5.28	0.00221987	0.00958282	Down
Krt10	5.19	0.00226479	0.00973287	Down
Cpa4	5.07	0.000891105	0.00464082	Down
Akr1c18	5.01	0.00613564	0.0216515	Down
Serpinb2	5	0.00121156	0.0059133	Down
Rnf222	4.99	0.00117677	0.00577088	Down
Clic3	4.97	0.000168899	0.00123149	Down
Cst6	4.96	0.00127993	0.0061873	Down
Ivl	4.85	0.00533685	0.019374	Down
Il1f9	4.79	0.00284789	0.0116931	Down
Acer1	4.72	0.00207528	0.00907667	Down
ENSMUST00000107304	4.69	0.00315822	0.0126993	Down
2310050C09Rik	4.63	0.0109124	0.0339808	Down
Ace2	4.63	0.000572838	0.00325549	Down
Dmkn	4.57	0.000578626	0.00328262	Down
Gjb6	4.48	6.29235e-05	0.0005597	Down
BC010335	4.42	2.92891e-08	1.64074e-06	Up
AK046232	4.38	2.17106e-06	4.12703e-05	Up
ENSMUST00000107304	4.38	0.00402509	0.0154339	Down
Scaf4	4.37	1.17998e-08	8.30507e-07	Up
Prss27	4.32	0.00135542	0.0064795	Down
Psapl1	4.29	0.000240425	0.00163895	Down
Il1f6	4.29	0.00212798	0.00926188	Down
Pinlyp	4.22	0.000396822	0.0024368	Down
Pinlyp	4.15	0.000733598	0.00396237	Down
AK031552	4.13	4.6303e-08	2.26154e-06	Up
Sox11	4.12	5.00775e-05	0.000469127	Up
Psapl1	4.08	0.000268933	0.00179728	Down
Aqp3	4.06	0.00858142	0.0282394	Down
AK081699	4.03	4.57927e-05	0.000437261	Up
Slurp1	4.03	0.00153708	0.00715359	Down
Sprr4	3.95	0.00642681	0.0224709	Down
Sptssb	3.93	0.00422165	0.0160486	Down
AK087081	3.93	5.90453e-10	1.17345e-07	Up
Klk6	3.91	0.00375324	0.01459	Down
Casp14	3.91	0.00857862	0.0282347	Down
Gm3002	3.87	0.000119222	0.000935907	Up
Asprv1	3.84	0.00131335	0.00631504	Down
Uox	3.83	0.0025125	0.010595	Down
Ephx3	3.8	0.000408301	0.0024921	Down
Bpifc	3.72	0.000585667	0.00331536	Down
Atp6v0a4	3.72	0.00101719	0.00515085	Down
Krt78	3.72	0.00348845	0.0137672	Down
Npy	3.71	0.0015121	0.00706848	Down
Gm5797	3.71	1.14745e-05	0.000149273	Up
Wdr59	3.7	1.79645e-08	1.15277e-06	Up
Cdk14	3.7	1.0848e-09	1.67915e-07	Up
Sox11	3.69	1.33519e-05	0.000167097	Up
AK084195	3.6	1.71813e-06	3.42911e-05	Up
Cubn	3.57	5.7233e-07	1.49335e-05	Up
LOC101055889	3.55	1.12762e-05	0.000147299	Up
Tdh	3.55	0.00633305	0.0222148	Down
Gpr115	3.53	0.00546399	0.0197277	Down
Gsta1	3.53	0.0151628	0.0440424	Down
Spink5	3.52	0.00497362	0.0183104	Down
Wfdc5	3.46	0.000133361	0.00101955	Down
Fam222b	3.45	4.6701e-08	2.27558e-06	Up
Sdr16c5	3.42	0.00168069	0.00767875	Down
Abca12	3.42	0.0128735	0.0387745	Down
Scel	3.41	0.00258549	0.0108318	Down
2310002J15Rik	3.39	0.00196503	0.00869511	Down
AK037961	3.38	2.15852e-08	1.33245e-06	Up
D430004P15Rik	3.36	2.36766e-08	1.42656e-06	Up
2310002J15Rik	3.35	0.00145439	0.00685946	Down
4930448N21Rik	3.35	7.33094e-12	1.08555e-08	Up
Sox11	3.35	0.000118345	0.000930342	Up
AK086934	3.34	0.000179688	0.0012921	Up
Krt33b	3.33	0.00337396	0.0133937	Down
Sox11	3.32	0.00012366	0.000963945	Up
Lce1b	3.32	0.0144208	0.0422878	Down
Trex2	3.32	0.000184627	0.00132108	Down
Tmem45b	3.31	0.00622431	0.0218968	Down
Otop2	3.3	0.00200089	0.00881589	Down
Defb3	3.28	0.000873822	0.00456467	Down
Adh7	3.24	0.00266476	0.0110786	Down
Il1f5	3.23	0.00386694	0.0149374	Down
AK043081	3.23	8.23442e-09	6.31367e-07	Up
Kcne1l	3.22	0.00644249	0.0225162	Up
AK029243	3.22	2.02761e-09	2.45879e-07	Up
Igfbp3	3.22	3.67645e-06	6.17601e-05	Up
Fbxl7	3.21	0.000574712	0.00326479	Up
Sptlc3	3.21	6.40544e-05	0.000568033	Down
Zbtb40	3.21	1.63119e-09	2.14577e-07	Up
Mtss1	3.18	1.38102e-12	4.73851e-09	Up
AK041395	3.17	1.21321e-05	0.00015547	Up
5830420C07Rik	3.17	2.07913e-11	1.63931e-08	Up
AK048651	3.17	1.74623e-07	6.14524e-06	Up
Uox	3.14	0.00550613	0.0198502	Down
Sprr2e	3.14	0.00386267	0.0149265	Down
Zeb2	3.14	7.62867e-06	0.000108013	Up
AK080322	3.12	2.30031e-07	7.48221e-06	Up
Serpinb11	3.12	0.00297237	0.0121148	Down
2610027H17Rik	3.11	0.000155509	0.00115285	Up
Sox11	3.1	0.000114196	0.000904557	Up
AK035801	3.09	5.06117e-09	4.6285e-07	Up
Dsg3	3.09	0.00218772	0.00947473	Down
Il1f8	3.08	0.00170836	0.00777151	Down
AK090157	3.08	2.1346e-10	5.94588e-08	Up
AK077975	3.07	1.68423e-10	5.27413e-08	Up
Smg6	3.06	1.36883e-10	4.49407e-08	Up
Klk8	3.05	0.010473	0.0328945	Down
Hopx	3.05	0.00286427	0.0117452	Down
6820402I19Rik	3.04	3.02837e-07	9.21582e-06	Up
AK081910	3.03	3.12421e-08	1.7209e-06	Up
Cdk14	3.01	2.97997e-08	1.6599e-06	Up
Capns2	3	0.00284745	0.0116931	Down
Rai14	2.99	1.77912e-09	2.28917e-07	Up
AK082480	2.99	2.49934e-08	1.48069e-06	Up
S100g	2.98	0.00529086	0.0192562	Down
Dsc3	2.98	0.00680195	0.0234657	Down
9630010G10Rik	2.97	6.57325e-07	1.66239e-05	Up
E030024N20Rik	2.97	5.05886e-12	9.3202e-09	Up
AK080551	2.96	5.1497e-07	1.37506e-05	Up
Gm3002	2.96	1.28783e-05	0.000162588	Up
AK051199	2.96	3.75594e-07	1.0883e-05	Up
Apbb2	2.94	1.00595e-09	1.61793e-07	Up
AK086502	2.92	2.22443e-08	1.364e-06	Up
Tph1	2.92	0.00126839	0.0061419	Down
D930015E06Rik	2.92	4.36306e-08	2.17751e-06	Up
AK039806	2.92	1.86067e-07	6.40025e-06	Up
Copg2as2	2.91	0.000159281	0.00117534	Up
E130009g09rik	2.91	8.96111e-09	6.74524e-07	Up
Tfap2b	2.91	0.00721442	0.0245655	Down
Elovl4	2.91	0.00615144	0.0216869	Down
Rspo1	2.9	0.00259376	0.0108554	Up
AK086918	2.89	1.91905e-12	5.64392e-09	Up
AK085106	2.88	1.72112e-09	2.2355e-07	Up
AK050801	2.86	1.64543e-09	2.15481e-07	Up
Fryl	2.85	1.4506e-06	3.00287e-05	Up
A830080L01Rik	2.84	5.98326e-07	1.54843e-05	Up
AK047019	2.84	1.0477e-09	1.6465e-07	Up
AK084807	2.83	1.33484e-07	5.01865e-06	Up
Atad2b	2.83	1.13573e-10	4.03124e-08	Up
6230400D17Rik	2.82	5.04665e-07	1.35457e-05	Up
A_51_P333594	2.82	0.0108283	0.0337607	Down
AK050739	2.81	3.18639e-11	2.15076e-08	Up
Chit1	2.81	3.49787e-06	5.96115e-05	Down
Pof1b	2.81	1.31856e-05	0.000165538	Down
Tmem56	2.81	0.0116495	0.0358408	Down
Agap1	2.8	1.85625e-09	2.35166e-07	Up
Rptor	2.8	3.54243e-06	6.01468e-05	Up
E130104P22Rik	2.8	3.20201e-07	9.61098e-06	Up
Syt13	2.8	0.000614929	0.00344743	Up
AK038076	2.8	5.78098e-06	8.66828e-05	Up
Otop3	2.8	0.00461666	0.0172633	Down
TC1638968	2.79	1.16297e-08	8.2275e-07	Up
AK036140	2.78	5.65715e-10	1.1418e-07	Up
Atxn2	2.78	4.30262e-11	2.29596e-08	Up
AK083553	2.78	2.62437e-11	2.00046e-08	Up
Cela1	2.78	7.89841e-05	0.000672712	Down
AK044852	2.77	3.05734e-13	2.07756e-09	Up
Cela1	2.77	0.000239378	0.00163371	Down
Sprr2j-ps	2.77	0.00239352	0.0101809	Down
Fhl1	2.77	4.04233e-05	0.000397431	Up
Svil	2.76	3.94622e-07	1.12611e-05	Up
Klk14	2.76	0.00102772	0.00519271	Down
AK042279	2.76	2.70656e-05	0.000290814	Up
Gm7265	2.76	5.43267e-12	9.3202e-09	Up
Etl4	2.75	1.48974e-07	5.46396e-06	Up
AK048266	2.74	1.02095e-06	2.31097e-05	Up
Tmem161b	2.74	9.12236e-07	2.12566e-05	Up
Pla2g4e	2.74	0.0080942	0.0269506	Down
2010005H15Rik	2.74	0.00598486	0.0212102	Down
AK050741	2.74	1.83273e-12	5.64392e-09	Up
AK048761	2.74	2.5173e-12	6.22008e-09	Up
Aaas	2.74	1.87984e-06	3.68574e-05	Up
BB042571	2.73	2.20189e-12	6.04405e-09	Up
H60c	2.73	0.00243591	0.010326	Down
AK048733	2.73	6.59681e-10	1.21649e-07	Up
AK088293	2.72	1.61893e-08	1.06655e-06	Up
Smox	2.71	3.77561e-07	1.09246e-05	Up
Slc6a15	2.71	0.000320384	0.00205988	Up
AK087715	2.71	8.73938e-05	0.000727149	Up
AK085204	2.7	0.000279211	0.00185098	Up
AK050756	2.7	9.61078e-11	3.69167e-08	Up
H2afz	2.7	2.9793e-09	3.17117e-07	Up
Exoc4	2.7	4.37299e-08	2.17983e-06	Up
AK079264	2.69	1.53917e-08	1.02381e-06	Up
Afg3l1	2.69	1.84868e-07	6.38035e-06	Up
AK140834	2.69	8.01158e-08	3.42188e-06	Up
AK047604	2.69	3.92745e-11	2.29596e-08	Up
Eya3	2.69	3.98464e-08	2.03256e-06	Up
AK043980	2.69	5.77059e-09	4.93488e-07	Up
AK037005	2.69	1.09692e-10	3.93874e-08	Up
D430022A14Rik	2.69	8.72451e-11	3.55301e-08	Up
AF143539	2.69	2.41324e-05	0.00026732	Up
C130083B21Rik	2.69	7.1382e-07	1.7631e-05	Up
Klk9	2.69	0.011596	0.0357024	Down
Tspan8	2.68	0.0109283	0.0340109	Down
Srp9	2.68	2.00016e-09	2.43982e-07	Up
E430014L09Rik	2.68	1.17837e-05	0.000152	Up
Pibf1	2.68	1.49958e-09	2.02786e-07	Up
AK033087	2.68	3.61011e-09	3.63429e-07	Up
AK047917	2.68	4.95172e-07	1.33518e-05	Up
Bcl11a	2.67	2.10077e-06	4.02311e-05	Up
R3hdm1	2.67	2.45896e-09	2.75832e-07	Up
Gpr124	2.67	5.50908e-05	0.000505099	Up
9530091C08Rik	2.67	1.7023e-07	6.04229e-06	Up
BF149456	2.67	0.000179461	0.00129158	Up
AK047113	2.66	1.07654e-08	7.79007e-07	Up
TC1689344	2.66	4.49624e-11	2.29596e-08	Up
1700055N04Rik	2.66	0.00668704	0.0231702	Down
Camkmt	2.66	2.2622e-09	2.60619e-07	Up
AK033949	2.66	1.9515e-06	3.79551e-05	Up
AK048971	2.65	2.22374e-06	4.20387e-05	Up
AK052617	2.65	6.16603e-09	5.18036e-07	Up
AK079732	2.65	1.97158e-08	1.23371e-06	Up
Trps1	2.65	1.90819e-11	1.60343e-08	Up
8030431J09Rik	2.64	8.69855e-09	6.57164e-07	Up
Mid1	2.64	8.16263e-05	0.000689553	Up
TC1723067	2.64	1.04647e-08	7.63962e-07	Up
AK036490	2.64	8.96405e-12	1.08555e-08	Up
Frem2	2.64	0.00120645	0.00589115	Up
Sema6d	2.64	8.07908e-05	0.000683758	Up
Neo1	2.64	1.17722e-07	4.57274e-06	Up
Atp6v0a4	2.63	0.00741317	0.0250991	Down
Anxa6	2.63	5.7718e-11	2.79586e-08	Up
2310067E19Rik	2.63	7.20769e-14	1.48385e-09	Up
Mob1b	2.63	4.63678e-08	2.26202e-06	Up
Sipa1l1	2.63	3.27475e-08	1.77414e-06	Up
AK037956	2.62	1.67141e-07	5.94801e-06	Up
NAP102624-1	2.62	9.86771e-05	0.000801841	Up
Tenm3	2.62	0.00506983	0.0185949	Up
Cbfa2t2	2.62	7.08759e-08	3.11113e-06	Up
Ly6g6c	2.61	0.000694219	0.00379656	Down
AK045222	2.61	1.50938e-07	5.5193e-06	Up
Phka1	2.61	3.73858e-06	6.25142e-05	Up
4833414E09Rik	2.61	8.68602e-11	3.55301e-08	Up
C130079B09Rik	2.61	3.17076e-12	6.8712e-09	Up
Ankrd44	2.61	2.38946e-06	4.45578e-05	Up
AK042078	2.6	1.21374e-08	8.51227e-07	Up
Usp24	2.6	6.91424e-12	1.08555e-08	Up
AK043743	2.6	5.16964e-09	4.67388e-07	Up
Gm4532	2.6	1.00726e-05	0.000134338	Up
Slc10a6	2.6	0.00268027	0.0111326	Down
AK086877	2.59	1.03644e-06	2.34088e-05	Up
Atad1	2.59	5.92798e-10	1.17345e-07	Up
Gpr20	2.59	0.00169549	0.00772863	Up
Pan3	2.59	8.62428e-09	6.54128e-07	Up
Foxc2	2.59	1.23652e-05	0.000157575	Up
Cep192	2.59	7.33512e-05	0.000634089	Up
Cwh43	2.58	0.00339084	0.0134477	Down
Scamp1	2.58	2.13434e-06	4.06849e-05	Up
Phka2	2.58	3.08647e-06	5.40652e-05	Up
Strada	2.58	1.97125e-10	5.83917e-08	Up
Lpp	2.58	1.33667e-09	1.89127e-07	Up
AK032448	2.58	1.58011e-08	1.04765e-06	Up
4930588G05Rik	2.58	5.07123e-10	1.05456e-07	Up
AK088646	2.58	6.30859e-11	2.91854e-08	Up
AK052728	2.57	4.22797e-08	2.13075e-06	Up
AK049762	2.57	0.00016497	0.00120992	Up
AK033080	2.57	4.81497e-09	4.46502e-07	Up
Gjb5	2.57	0.00967351	0.0309405	Down
Clca2	2.56	0.00505738	0.0185574	Down
AK048751	2.56	3.34186e-08	1.79164e-06	Up
AK083982	2.56	4.38676e-07	1.22206e-05	Up
Gm3558	2.55	0.000808352	0.00428574	Up
Sprr2g	2.55	0.00365931	0.0143071	Down
AK082026	2.55	2.42662e-06	4.50694e-05	Up
9030425P06Rik	2.55	2.6752e-08	1.53839e-06	Up
AK034190	2.55	8.80868e-10	1.49143e-07	Up
AK086193	2.55	5.32059e-09	4.72234e-07	Up
AK087086	2.55	2.98326e-08	1.6599e-06	Up
Il17b	2.55	0.0129229	0.0388699	Down
AK087200	2.54	1.40328e-13	1.92596e-09	Up
AK047526	2.54	2.71922e-12	6.22008e-09	Up
Rtn3	2.54	2.27839e-10	6.17174e-08	Up
Airn	2.54	3.43788e-11	2.18425e-08	Up
ENSMUST00000179344	2.54	2.22286e-10	6.1016e-08	Up
AK049577	2.53	1.59744e-08	1.05745e-06	Up
Dnmt3l	2.53	0.00513658	0.0187861	Down
Tbx1	2.53	0.00573305	0.0204924	Up
Sema3d	2.53	0.00536594	0.0194641	Up
NAP102845-1	2.53	3.57896e-08	1.87005e-06	Up
2810427C15Rik	2.53	3.12797e-09	3.2688e-07	Up
AK035337	2.53	6.12124e-13	2.8004e-09	Up
AK040256	2.52	1.93121e-09	2.40229e-07	Up
5730559C18Rik	2.52	4.59538e-07	1.2614e-05	Up
AK043468	2.52	2.33192e-08	1.41406e-06	Up
AK162987	2.52	5.5795e-06	8.43667e-05	Up
AK032707	2.52	7.37187e-08	3.19169e-06	Up
Kcnq1ot1	2.52	8.16867e-12	1.08555e-08	Up
Cx3cl1	2.51	3.58996e-06	6.07822e-05	Up
AK085631	2.51	1.20146e-06	2.61601e-05	Up
Bbox1	2.51	7.29149e-05	0.000630985	Down
Bend4	2.51	0.000990094	0.00504719	Up
9430040K09Rik	2.51	8.91976e-12	1.08555e-08	Up
AK030475	2.51	1.21965e-11	1.35723e-08	Up
Rai14	2.51	1.53677e-05	0.000187093	Up
LOC101056373	2.51	6.74179e-10	1.22826e-07	Up
TC1655445	2.51	1.98804e-05	0.000229358	Up
A130099P19Rik	2.51	3.92231e-11	2.29596e-08	Up
2300010F08Rik	2.51	1.0619e-06	2.38271e-05	Up
AI528035	2.51	4.1524e-10	9.0594e-08	Up
Arhgap12	2.51	2.00568e-08	1.25124e-06	Up
Atg13	2.5	3.05473e-05	0.000320072	Up
AK045479	2.5	6.59301e-05	0.00058166	Up
AK086785	2.5	1.72387e-07	6.08585e-06	Up
Cdk17	2.5	9.26862e-10	1.53881e-07	Up
Cblb	2.5	8.00411e-09	6.21814e-07	Up
AK079518	2.5	9.24817e-09	6.88579e-07	Up
Tbx18	2.5	5.67291e-05	0.000516191	Up
AK043005	2.5	1.71476e-11	1.5022e-08	Up
Dlk1	2.5	0.00100302	0.00509796	Up
Tpcn1	2.49	1.92977e-07	6.53425e-06	Up
42066	2.49	2.31967e-06	4.35704e-05	Up
AK028471	2.49	2.98062e-09	3.17117e-07	Up
5830400J07Rik	2.49	5.49502e-08	2.55157e-06	Up
AK084228	2.49	4.11763e-08	2.08578e-06	Up
1810009N02Rik	2.49	0.000503914	0.00294208	Up
Fam38b	2.49	7.68735e-05	0.000658865	Up
AK082313	2.49	5.53424e-09	4.82224e-07	Up
AK082505	2.48	1.9257e-06	3.75953e-05	Up
Cyp4f39	2.48	0.00222366	0.00959316	Down
TC1704781	2.48	2.42166e-08	1.44297e-06	Up
AK031920	2.48	4.06218e-10	8.94417e-08	Up
Kcnq1ot1	2.48	1.62865e-11	1.45778e-08	Up
AK034700	2.48	4.60867e-08	2.25902e-06	Up
TC1631866	2.48	3.64874e-07	1.06738e-05	Up
Srrm3	2.48	1.56649e-05	0.000190205	Up
Kdm2a	2.48	1.46958e-10	4.69058e-08	Up
AK084349	2.47	2.74571e-09	2.98908e-07	Up
AK083933	2.47	1.11571e-07	4.38759e-06	Up
Gipc2	2.47	0.00191413	0.0085175	Down
AK053988	2.47	9.37169e-05	0.000769892	Up
Meg3	2.47	0.000411413	0.00250362	Up
Rttn	2.47	1.81086e-10	5.48401e-08	Up
TC1709674	2.47	3.96973e-11	2.29596e-08	Up
Gsdmc	2.47	0.00386415	0.0149294	Down
AK038250	2.47	3.03251e-08	1.68049e-06	Up
AK035254	2.47	3.684e-09	3.69063e-07	Up
C130021H21Rik	2.47	7.50057e-10	1.33116e-07	Up
B930069K15Rik	2.46	2.45386e-07	7.84344e-06	Up
Otoa	2.46	5.98028e-06	8.90829e-05	Down
AK036484	2.46	7.00151e-09	5.6748e-07	Up
Kansl1	2.46	4.37556e-12	8.98947e-09	Up
Itga6	2.46	3.03969e-09	3.19276e-07	Up
TC1668068	2.46	4.03665e-13	2.07756e-09	Up
Cul4a	2.46	1.3095e-05	0.000164684	Up
Tmcc3	2.46	2.68908e-05	0.000289692	Up
Evx1	2.46	5.09331e-05	0.000475214	Down
Ly6d	2.45	0.00257774	0.0108103	Down
Ly6g6e	2.45	1.13094e-08	8.04237e-07	Down
Pign	2.45	3.6004e-06	6.08987e-05	Up
Arhgef12	2.45	9.59489e-10	1.57395e-07	Up
D230038C21	2.45	7.61196e-09	6.01564e-07	Up
Prrx1	2.45	0.00258535	0.0108318	Up
AK078794	2.45	1.98768e-09	2.43982e-07	Up
Cybrd1	2.45	0.000332565	0.00212295	Up
Prickle2	2.45	1.40396e-09	1.94635e-07	Up
Tmem223	2.45	3.4373e-05	0.000350561	Down
AK038077	2.44	1.69419e-09	2.20748e-07	Up
2610305D13Rik	2.44	0.000679687	0.00373438	Up
Trmt13	2.44	8.71261e-10	1.4875e-07	Up
4930520O04Rik	2.44	1.69084e-10	5.27413e-08	Up
AK044497	2.44	5.16282e-06	7.96362e-05	Up
Pcdh17	2.44	6.65714e-05	0.000586689	Up
Lrp1	2.44	2.4422e-06	4.53156e-05	Up
Tmcc1	2.44	4.54713e-10	9.64927e-08	Up
Mpp7	2.44	1.23257e-06	2.66823e-05	Up
Arhgef37	2.44	1.46951e-08	9.93521e-07	Down
TC1779078	2.44	3.33789e-11	2.1815e-08	Up
Slc7a3	2.44	2.02892e-07	6.75334e-06	Up
D330040H18Rik	2.43	3.70337e-05	0.000371727	Up
Has2	2.43	7.51552e-05	0.000647101	Up
AK043066	2.43	3.42594e-10	8.10687e-08	Up
Stxbp3a	2.43	1.43947e-09	1.98757e-07	Up
Gjc1	2.43	0.000202918	0.00142669	Up
Zufsp	2.42	8.8143e-11	3.55301e-08	Up
Utrn	2.42	7.94144e-12	1.08555e-08	Up
Map4	2.42	9.72744e-08	3.97339e-06	Up
AK042046	2.42	4.5849e-12	8.98947e-09	Up
Gpr87	2.42	0.00239071	0.0101742	Down
Wfdc5	2.42	2.57343e-05	0.00028061	Down
Zfp292	2.42	2.89109e-10	7.35189e-08	Up
Nfib	2.42	3.9353e-13	2.07756e-09	Up
9530049O05Rik	2.42	5.28504e-09	4.71505e-07	Up
Lpp	2.42	3.92799e-10	8.78973e-08	Up
Rasa1	2.41	5.42099e-07	1.43355e-05	Up
Kcnk7	2.41	0.00153241	0.0071375	Down
Samhd1	2.41	9.34517e-07	2.16289e-05	Up
AK079702	2.41	9.49547e-08	3.89797e-06	Up
Srgap1	2.41	4.40032e-07	1.22501e-05	Up
Atxn2	2.41	5.1932e-08	2.44206e-06	Up
AK048969	2.41	6.24591e-10	1.1905e-07	Up
Itsn2	2.41	5.93774e-07	1.53955e-05	Up
AK087903	2.41	7.34726e-07	1.80714e-05	Up
Lrrk1	2.41	9.27428e-08	3.82848e-06	Up
5730564C23Rik	2.4	1.28232e-10	4.36348e-08	Up
5430434G16Rik	2.4	9.37083e-08	3.85449e-06	Up
AK038328	2.4	2.17743e-06	4.13001e-05	Up
AK012436	2.4	1.52272e-07	5.55327e-06	Up
E030004H24Rik	2.4	1.08116e-06	2.41783e-05	Up
D130060J10Rik	2.4	2.02065e-10	5.87639e-08	Up
AK046811	2.4	5.38081e-09	4.75834e-07	Up
AK034640	2.4	2.89147e-10	7.35189e-08	Up
Igsf21	2.4	0.00307979	0.0124504	Up
D930021H04Rik	2.4	8.74692e-12	1.08555e-08	Up
AK051282	2.4	5.87024e-11	2.81048e-08	Up
AK040413	2.4	1.14637e-09	1.70887e-07	Up
Eif2ak1	2.4	1.71536e-06	3.42689e-05	Up
Tnnc2	2.39	0.009265	0.0299292	Down
Fam108b	2.39	5.46253e-11	2.67755e-08	Up
AK031960	2.39	5.51202e-10	1.12455e-07	Up
AK032717	2.39	1.87926e-07	6.43196e-06	Up
AK052576	2.39	2.71055e-07	8.44208e-06	Up
AK047230	2.39	1.95175e-07	6.57563e-06	Up
42066	2.39	8.21868e-09	6.31335e-07	Up
Gm7968	2.39	2.31682e-09	2.6498e-07	Up
4930520O04Rik	2.39	2.12149e-10	5.94588e-08	Up
AK087356	2.39	1.64843e-08	1.07905e-06	Up
AK041551	2.39	4.30819e-08	2.16276e-06	Up
Dmd	2.39	3.78374e-06	6.30735e-05	Up
Mbtd1	2.39	1.61777e-11	1.45778e-08	Up
Prickle1	2.38	8.76765e-12	1.08555e-08	Up
D230015J17Rik	2.38	1.23809e-07	4.72885e-06	Up
Gpr107	2.38	2.07882e-09	2.49343e-07	Up
Iqgap2	2.38	2.00118e-05	0.000230544	Up
AK082584	2.38	1.2487e-10	4.28451e-08	Up
Rhov	2.38	6.09751e-05	0.000546137	Down
AK043497	2.37	4.28006e-11	2.29596e-08	Up
Stk3	2.37	3.36065e-06	5.78718e-05	Up
Ildr1	2.37	7.25003e-06	0.000103794	Up
Dnm1l	2.37	1.60277e-06	3.24766e-05	Up
Nfrkb	2.37	6.31882e-08	2.84651e-06	Up
Ccdc58	2.37	2.45155e-09	2.75793e-07	Up
Rbm25	2.37	1.50359e-08	1.01324e-06	Up
AK036477	2.37	3.75574e-10	8.51781e-08	Up
AK047343	2.37	2.14925e-08	1.32873e-06	Up
Flnb	2.37	3.83291e-08	1.97567e-06	Up
Rc3h2	2.36	1.10338e-09	1.68551e-07	Up
AK047015	2.36	8.49504e-08	3.57951e-06	Up
Ylpm1	2.36	5.25349e-08	2.46363e-06	Up
Kcnk7	2.36	0.004697	0.0174938	Down
AK034660	2.36	4.49422e-09	4.23444e-07	Up
Gm3696	2.36	0.00253817	0.0106797	Up
Kcnq1ot1	2.36	4.51675e-11	2.29596e-08	Up
Hic1	2.36	0.00028593	0.00188487	Up
AK045163	2.36	1.72152e-07	6.08585e-06	Up
AK086430	2.36	1.11537e-07	4.38759e-06	Up
AK052507	2.36	6.26738e-11	2.91854e-08	Up
D630032N06Rik	2.36	2.70642e-05	0.000290814	Down
AK081157	2.35	6.21357e-10	1.1905e-07	Up
Gm7789	2.35	0.00795078	0.0265891	Down
AK054424	2.35	1.17504e-08	8.28444e-07	Up
AK036998	2.35	1.32418e-07	4.99362e-06	Up
Phf21a	2.35	2.6484e-08	1.53063e-06	Up
Pkm	2.35	3.53404e-08	1.85849e-06	Up
AK087549	2.35	1.59102e-11	1.45778e-08	Up
Slc5a1	2.35	2.53348e-06	4.65478e-05	Down
Rab10	2.35	3.08631e-09	3.23348e-07	Up
Sbsn	2.34	0.00404908	0.0155042	Down
AK035641	2.34	2.78368e-09	3.0004e-07	Up
AK079526	2.34	2.27851e-09	2.61324e-07	Up
9130002K18Rik	2.34	2.88877e-08	1.62712e-06	Up
AK079230	2.34	4.46158e-09	4.21818e-07	Up
Atp7a	2.34	5.63834e-08	2.60241e-06	Up
Ehd2	2.34	8.19289e-11	3.40741e-08	Up
Wisp1	2.34	0.000788087	0.00420102	Up
AK029063	2.34	1.41784e-11	1.45778e-08	Up
AK042687	2.34	5.43482e-06	8.27564e-05	Up
Krit1	2.34	1.51082e-08	1.01479e-06	Up
BB283834	2.34	3.08872e-10	7.61526e-08	Up
Cog5	2.34	5.14199e-05	0.000478888	Up
Zfr	2.34	2.5264e-09	2.8114e-07	Up
AK077237	2.34	7.57392e-11	3.24128e-08	Up
Tbc1d23	2.34	1.90568e-07	6.49325e-06	Up
Nav3	2.34	5.19901e-09	4.67388e-07	Up
Fus	2.34	2.86492e-09	3.0799e-07	Up
TC1682954	2.33	2.39305e-05	0.000265531	Up
Dock4	2.33	4.32121e-06	6.96639e-05	Up
AK079215	2.33	5.81096e-06	8.70671e-05	Up
Sf3b3	2.33	4.69571e-11	2.35782e-08	Up
Ido1	2.33	0.00446566	0.0168009	Down
Ttll3	2.33	1.86448e-07	6.40586e-06	Up
Krt13	2.33	0.00215225	0.00934973	Down
AK037690	2.33	1.61128e-09	2.12637e-07	Up
Rictor	2.32	1.05262e-07	4.20372e-06	Up
Apol7a	2.32	0.000219273	0.00152249	Down
Nudcd3	2.32	2.24687e-10	6.12666e-08	Up
AK040646	2.32	1.24348e-10	4.28451e-08	Up
Fn1	2.32	0.000129981	0.00100034	Up
Pcdh9	2.32	0.00530996	0.0193017	Up
Ednra	2.32	0.000125444	0.000973641	Up
AK048431	2.32	9.03122e-08	3.75607e-06	Up
NAP037603-1	2.32	6.87476e-08	3.04695e-06	Up
Eif2s2	2.32	1.62085e-08	1.06655e-06	Up
AK039199	2.32	1.81991e-09	2.31991e-07	Up
AK086969	2.31	2.88412e-09	3.09247e-07	Up
AK048115	2.31	6.51751e-07	1.65241e-05	Up
T25625	2.31	8.5768e-12	1.08555e-08	Up
2410018L13Rik	2.31	3.81949e-10	8.59364e-08	Up
AK031940	2.31	0.000284041	0.00187512	Up
A430106A12Rik	2.31	6.33212e-10	1.1905e-07	Up
AK085206	2.31	5.95537e-06	8.88429e-05	Up
Dock4	2.31	0.000123458	0.000962738	Up
Tex10	2.31	2.07428e-10	5.931e-08	Up
Slc9b1	2.31	2.20495e-05	0.000248934	Up
AK083869	2.31	1.46631e-07	5.40015e-06	Up
TC1695874	2.31	6.16134e-09	5.18036e-07	Up
B230214O09Rik	2.31	1.14467e-07	4.48009e-06	Up
AK037579	2.31	1.38205e-09	1.92896e-07	Up
Rasgrf1	2.31	0.00333248	0.0132621	Down
Pcdh12	2.3	0.00010323	0.000831945	Up
AK081780	2.3	1.93912e-06	3.77858e-05	Up
Fam26e	2.3	0.0100568	0.0318635	Down
AK047842	2.3	4.18948e-11	2.29596e-08	Up
TC1650301	2.3	4.87982e-10	1.01991e-07	Up
Pitpnc1	2.3	5.68988e-06	8.57522e-05	Up
Faf2	2.3	5.06983e-09	4.6285e-07	Up
Pdia6	2.3	1.06138e-07	4.23051e-06	Up
Ccdc80	2.3	0.000332386	0.00212257	Up
C530043K16Rik	2.3	6.11265e-10	1.1905e-07	Up
Col1a1	2.3	0.00494261	0.0182256	Up
Lpin2	2.3	2.51597e-06	4.63708e-05	Up
Lypd3	2.3	0.00306474	0.0124042	Down
Dsg1b	2.29	0.0155984	0.0450226	Down
Phkb	2.29	1.05186e-07	4.20372e-06	Up
Bcl10	2.29	4.49486e-11	2.29596e-08	Up
AK030935	2.29	1.79249e-09	2.29205e-07	Up
Mll3	2.29	1.70001e-06	3.40632e-05	Up
Krt80	2.29	0.0117045	0.0359669	Down
5730458M16Rik	2.29	1.76245e-09	2.27483e-07	Up
9430034F23Rik	2.29	3.03788e-06	5.33398e-05	Up
Galntl4	2.28	2.55276e-09	2.83308e-07	Up
AK042809	2.28	3.82839e-08	1.97567e-06	Up
Rad50	2.28	9.6648e-10	1.5774e-07	Up
AK089858	2.28	1.15224e-06	2.54122e-05	Up
AK087421	2.28	3.31472e-08	1.78735e-06	Up
AK033032	2.28	3.64951e-06	6.14581e-05	Up
Spon2	2.28	0.00708951	0.0242384	Down
Sdcbp2	2.28	9.0562e-05	0.000749211	Down
Tanc2	2.28	4.56691e-08	2.24926e-06	Up
Hsd17b2	2.28	0.00677329	0.0233982	Down
Bclaf1	2.28	2.90094e-08	1.63174e-06	Up
Cenph	2.28	2.93588e-06	5.2037e-05	Up
Cdc14a	2.27	9.9842e-08	4.05814e-06	Up
A630006J10Rik	2.27	3.57345e-06	6.05986e-05	Up
Zfp618	2.27	4.09437e-05	0.000401212	Up
Clca1	2.27	0.0100197	0.0317614	Down
Myh7	2.27	1.24865e-05	0.000158777	Down
Dock5	2.27	2.65056e-08	1.53063e-06	Up
Ppp6r3	2.27	7.33801e-11	3.21421e-08	Up
Auts2	2.27	6.86381e-09	5.58518e-07	Up
Anapc16	2.27	1.37527e-10	4.49407e-08	Up
AK078994	2.27	7.84758e-09	6.16675e-07	Up
AK017568	2.27	4.07415e-05	0.000399688	Up
Rhd	2.27	0.000178513	0.00128724	Up
AK085209	2.27	4.89138e-07	1.3224e-05	Up
AK049651	2.27	2.55455e-06	4.67263e-05	Up
AK039950	2.26	5.35029e-07	1.41667e-05	Up
AK162351	2.26	9.21404e-07	2.14217e-05	Up
LOC100504834	2.26	2.85782e-10	7.35189e-08	Up
Tmem56	2.26	0.0109931	0.0341787	Down
Ralgapa2	2.26	1.48098e-05	0.000181482	Up
AK083355	2.26	6.95734e-05	0.000608457	Up
Sh3rf2	2.26	0.0022137	0.00956321	Down
AK051996	2.26	2.76548e-09	2.98908e-07	Up
AK053501	2.26	1.05593e-07	4.21287e-06	Up
Dnm3os	2.26	0.00751386	0.0253649	Up
AK049591	2.26	9.50517e-11	3.69167e-08	Up
AK079202	2.26	3.34168e-08	1.79164e-06	Up
Lrrc16a	2.26	1.17537e-09	1.73904e-07	Up
Wfdc12	2.26	0.0038941	0.0150222	Down
Mgat5	2.26	6.52715e-07	1.65384e-05	Up
LOC101056127	2.26	3.08591e-07	9.36326e-06	Up
Tanc1	2.25	2.23446e-09	2.59782e-07	Up
Garnl3	2.25	2.52152e-05	0.000275826	Up
Gjb2	2.25	6.34278e-05	0.000563204	Down
AK049439	2.25	2.35096e-10	6.32669e-08	Up
Col6a3	2.25	0.00318177	0.0127755	Up
AK053478	2.25	6.35282e-06	9.33183e-05	Up
AK031662	2.25	1.72258e-07	6.08585e-06	Up
Epas1	2.25	2.58509e-08	1.50763e-06	Up
Pla2g2f	2.25	0.00762434	0.0256873	Down
Vti1a	2.24	1.12817e-09	1.69531e-07	Up
Ppnr	2.24	1.50172e-09	2.02786e-07	Up
Obsl1	2.24	0.0165985	0.0472305	Up
9630019E01Rik	2.24	1.5998e-06	3.24323e-05	Up
Timm23	2.24	3.49941e-09	3.5753e-07	Up
AK044510	2.24	1.33637e-06	2.82318e-05	Up
Sptan1	2.24	2.10827e-06	4.03185e-05	Up
AK042082	2.24	3.82408e-07	1.10109e-05	Up
5330421C15Rik	2.24	9.08099e-09	6.77356e-07	Up
AK053873	2.24	5.11107e-09	4.6464e-07	Up
Mycbp2	2.24	0.000765583	0.0041039	Up
Sbno1	2.24	3.26726e-08	1.77241e-06	Up
Gm5176	2.24	1.39347e-06	2.91136e-05	Up
AK089008	2.24	6.17085e-10	1.1905e-07	Up
Fryl	2.24	2.92808e-08	1.64074e-06	Up
Dock8	2.23	2.00286e-09	2.43982e-07	Up
Malat1	2.23	1.07612e-05	0.000141604	Up
AF087578	2.23	4.93551e-08	2.36101e-06	Down
Mest	2.23	0.0137673	0.0408135	Up
AK038782	2.23	1.50215e-09	2.02786e-07	Up
Dlg1	2.23	2.08726e-07	6.89611e-06	Up
AK051353	2.23	1.64718e-05	0.000198133	Up
AK087204	2.23	3.03763e-09	3.19276e-07	Up
Slc5a1	2.23	2.36106e-06	4.41683e-05	Down
AK042129	2.23	4.20121e-06	6.83204e-05	Up
AK038613	2.23	2.27151e-07	7.39929e-06	Up
AK047935	2.23	8.97443e-11	3.55301e-08	Up
Gatad2b	2.23	1.1784e-09	1.73904e-07	Up
2900006A17Rik	2.23	5.58481e-07	1.46745e-05	Up
Ankrd17	2.23	7.00606e-06	0.000100964	Up
AK041816	2.23	2.40214e-09	2.7322e-07	Up
Hspa4	2.23	1.13811e-09	1.70403e-07	Up
Nid2	2.23	0.000376597	0.00233947	Up
B830007D08Rik	2.22	2.79201e-11	2.00046e-08	Up
Nhsl1	2.22	2.37925e-05	0.000264408	Up
Nr2c2	2.22	3.68749e-10	8.50241e-08	Up
Srrm1	2.22	4.8637e-08	2.33401e-06	Up
LOC101056333	2.22	5.23211e-12	9.3202e-09	Up
AK053597	2.22	3.62723e-07	1.06297e-05	Up
Tcf12	2.22	2.37899e-10	6.36054e-08	Up
NAP056782-1	2.22	1.23614e-06	2.67142e-05	Up
Cdk12	2.22	1.10605e-09	1.68551e-07	Up
Pnpla5	2.22	0.0174626	0.0491829	Down
Pdgfrb	2.22	0.000565593	0.00322054	Up
Slc6a14	2.22	5.48938e-05	0.000503834	Down
Pten	2.22	1.24539e-07	4.75234e-06	Up
Memo1	2.22	2.95892e-07	9.03119e-06	Up
ENSMUST00000064591	2.22	0.00196783	0.00870242	Down
Tnrc6b	2.22	4.86898e-09	4.49497e-07	Up
Gm3739	2.22	0.00363512	0.0142369	Up
Phka2	2.22	2.39314e-09	2.72951e-07	Up
Ahcyl1	2.21	1.9421e-07	6.55982e-06	Up
Pibf1	2.21	3.79057e-09	3.74275e-07	Up
Fto	2.21	1.30431e-11	1.41325e-08	Up
AK085907	2.21	1.16981e-10	4.11674e-08	Up
Gm13152	2.21	8.79921e-05	0.000731473	Up
2010107C10Rik	2.21	1.05361e-09	1.64948e-07	Up
AK038190	2.21	5.57992e-09	4.8368e-07	Up
AK089339	2.21	2.14111e-09	2.53671e-07	Up
Gdap10	2.21	2.7294e-07	8.48794e-06	Up
Cnot6	2.21	2.20956e-09	2.59428e-07	Up
AK040092	2.21	2.89262e-10	7.35189e-08	Up
AK034548	2.21	1.513e-11	1.45778e-08	Up
Hnrnpr	2.21	1.51378e-11	1.45778e-08	Up
Dip2b	2.21	1.3359e-07	5.01865e-06	Up
Vmn1r236	2.21	7.4533e-06	0.000106004	Down
Efr3a	2.21	1.88699e-10	5.67117e-08	Up
AK079244	2.21	2.36369e-08	1.42656e-06	Up
Ufsp2	2.21	2.09433e-05	0.00023821	Up
Myb	2.21	1.18263e-06	2.5828e-05	Up
Tbc1d23	2.21	3.40554e-09	3.48805e-07	Up
Scaf8	2.21	1.78728e-08	1.15164e-06	Up
Pdzd8	2.2	8.04921e-10	1.39913e-07	Up
Nfat5	2.2	1.20304e-09	1.76426e-07	Up
NAP042178-1	2.2	2.01798e-11	1.63931e-08	Up
C230075M21Rik	2.2	1.23911e-09	1.77952e-07	Up
A230092J17Rik	2.2	8.28897e-08	3.51121e-06	Up
A1300008O04Rik	2.2	3.33732e-09	3.43527e-07	Up
AK042659	2.2	3.38911e-09	3.47988e-07	Up
Fam133b	2.2	2.10445e-10	5.94588e-08	Up
Gjc1	2.2	0.00182384	0.00819099	Up
Slirp	2.2	0.000349522	0.00220521	Up
Ints3	2.2	1.58049e-07	5.72844e-06	Up
A530016L24Rik	2.2	6.00526e-05	0.000539517	Up
Heatr5a	2.2	6.3961e-09	5.32026e-07	Up
Kctd4	2.2	0.000323527	0.00207523	Down
AK042230	2.2	3.19116e-10	7.69802e-08	Up
Acpp	2.2	0.00348906	0.0137683	Down
AK037460	2.2	8.05348e-10	1.39913e-07	Up
AK048968	2.2	1.10937e-09	1.68551e-07	Up
ENSMUST00000129424	2.19	2.96478e-06	5.24471e-05	Up
Kdr	2.19	1.39155e-05	0.000172733	Up
AK041152	2.19	4.45598e-06	7.11678e-05	Up
4930555G01Rik	2.19	0.00310874	0.0125366	Up
AK037597	2.19	1.75598e-06	3.49111e-05	Up
Ghr	2.19	5.14877e-07	1.37506e-05	Up
Col8a2	2.19	0.000499393	0.00292349	Up
Rhcg	2.19	8.04121e-05	0.000681358	Down
Nphp3	2.19	5.24933e-08	2.46363e-06	Up
Uevld	2.19	1.6396e-07	5.86523e-06	Up
9330119M13Rik	2.19	2.57824e-08	1.50763e-06	Up
Ccnt1	2.19	1.75131e-08	1.13023e-06	Up
Ap1g1	2.19	1.63451e-08	1.07165e-06	Up
Trim29	2.19	0.0039897	0.0153253	Down
AK037854	2.19	7.60508e-06	0.000107761	Up
Ing4	2.19	4.24365e-05	0.000411659	Up
AK086867	2.19	7.25124e-08	3.15605e-06	Up
Klk10	2.18	0.00170161	0.00774681	Down
Pfkp	2.18	3.28107e-07	9.8108e-06	Up
AK034786	2.18	1.09338e-09	1.6798e-07	Up
Stil	2.18	2.7569e-05	0.000295144	Up
Anapc1	2.18	4.27528e-07	1.19912e-05	Up
AK042441	2.18	1.75687e-05	0.000207925	Up
BQ944386	2.18	6.91011e-08	3.05932e-06	Up
AA438147	2.18	1.07057e-05	0.0001411	Up
Usp8	2.18	1.12659e-09	1.69531e-07	Up
4930555G01Rik	2.18	0.00301037	0.0122262	Up
AK037684	2.18	0.00127231	0.00615585	Up
ENSMUST00000070420	2.18	9.01057e-09	6.75754e-07	Up
AK037765	2.18	4.19875e-11	2.29596e-08	Up
Atp6v0a1	2.18	2.19945e-07	7.20445e-06	Up
Sec22a	2.18	1.77796e-06	3.52799e-05	Up
AK054187	2.18	6.39946e-07	1.62781e-05	Up
AK039892	2.18	2.82833e-07	8.70356e-06	Up
6030458C11Rik	2.18	1.03937e-09	1.64317e-07	Up
Rbm26	2.18	4.68835e-08	2.27931e-06	Up
AK083469	2.18	4.58838e-08	2.25327e-06	Up
Nfat5	2.18	3.93189e-08	2.00858e-06	Up
Setd5	2.17	3.94585e-11	2.29596e-08	Up
Rlf	2.17	2.97582e-10	7.43236e-08	Up
Ahdc1	2.17	1.15795e-11	1.32437e-08	Up
AK049328	2.17	1.03841e-06	2.34406e-05	Up
AK080589	2.17	9.61608e-06	0.000129305	Up
5430405H02Rik	2.17	2.7935e-11	2.00046e-08	Up
AK086179	2.17	1.59177e-07	5.75413e-06	Up
2010109I03Rik	2.17	0.00216308	0.00938982	Down
ENSMUST00000126739	2.17	1.09521e-07	4.33504e-06	Up
Klhl15	2.17	7.35e-08	3.18667e-06	Up
CF553355	2.17	3.4482e-11	2.18425e-08	Up
Wls	2.17	2.51088e-08	1.48539e-06	Up
Hip1	2.17	0.000113623	0.000901062	Up
1500004A13Rik	2.17	3.1718e-08	1.73873e-06	Down
Sf3b3	2.17	5.34806e-11	2.65302e-08	Up
F830004M19Rik	2.17	6.8368e-08	3.03353e-06	Up
AK040820	2.16	8.43621e-06	0.000117151	Up
AK047888	2.16	6.24992e-10	1.1905e-07	Up
Senp6	2.16	1.03042e-09	1.64317e-07	Up
Sap30bp	2.16	2.07045e-06	3.98523e-05	Up
Stambpl1	2.16	6.49288e-10	1.20422e-07	Up
Gpr116	2.16	3.75421e-05	0.000375184	Up
Msi2	2.16	1.41131e-07	5.25876e-06	Up
Ugt8a	2.16	0.00510724	0.0187087	Down
AK054427	2.16	9.68331e-11	3.69167e-08	Up
Tra2a	2.16	8.20768e-09	6.31335e-07	Up
Stau1	2.16	6.27084e-09	5.24788e-07	Up
Erbb2ip	2.16	3.19605e-09	3.32308e-07	Up
9930017N22Rik	2.16	7.63598e-11	3.24128e-08	Up
AK051046	2.16	2.37333e-08	1.42656e-06	Up
Usp15	2.16	1.00588e-09	1.61793e-07	Up
Hoxa1	2.16	0.00419396	0.0159566	Up
Galnt9	2.16	0.0151512	0.0440221	Down
Lrrc29	2.15	0.000141103	0.00106876	Up
AK082363	2.15	3.84017e-07	1.10338e-05	Up
AK033340	2.15	1.10214e-08	7.91963e-07	Up
AI836003	2.15	0.00312869	0.0126011	Up
A330105O20Rik	2.15	2.84282e-08	1.61005e-06	Up
C530030P08Rik	2.15	5.25893e-09	4.71505e-07	Up
Tacstd2	2.15	6.33426e-05	0.00056269	Down
Helt	2.15	0.00742976	0.0251428	Down
Lhx6	2.15	1.2713e-05	0.00016096	Up
Ly6g6e	2.15	7.11691e-06	0.000102244	Down
AK142255	2.15	6.72602e-08	2.99715e-06	Up
5730433N10Rik	2.15	3.15982e-05	0.000328293	Up
Kremen1	2.15	6.07632e-06	9.01248e-05	Up
AK045366	2.15	9.08077e-07	2.11717e-05	Up
Pcdh17	2.15	2.87828e-05	0.000305675	Up
AK047664	2.15	2.98309e-07	9.0982e-06	Up
AK031607	2.15	2.43459e-09	2.74635e-07	Up
Adamts9	2.15	4.84601e-06	7.58707e-05	Up
Pdzk1ip1	2.15	0.000127283	0.000983625	Down
Fn1	2.15	9.45128e-06	0.00012781	Up
Ahctf1	2.15	1.15373e-08	8.1762e-07	Up
AK032841	2.15	4.00252e-11	2.29596e-08	Up
Phf8	2.15	2.40885e-08	1.44128e-06	Up
AK014334	2.14	1.72492e-07	6.08585e-06	Up
Mpp3	2.14	0.000203532	0.00142983	Up
AK040046	2.14	5.43063e-09	4.78802e-07	Up
AK036024	2.14	2.06861e-10	5.931e-08	Up
Zfyve26	2.14	1.53467e-07	5.58202e-06	Up
Soga1	2.14	0.000207475	0.00145232	Up
Smarca1	2.14	0.000550072	0.00315134	Up
6030499A19Rik	2.14	3.43277e-07	1.01465e-05	Up
2310001K24Rik	2.14	0.00400891	0.0153847	Down
Sec24a	2.13	3.61305e-08	1.88547e-06	Up
9430064G09Rik	2.13	3.90405e-08	2.00242e-06	Up
Igsf5	2.13	0.000374026	0.00232641	Down
TC1640144	2.13	2.10945e-08	1.30805e-06	Up
AK084027	2.13	1.77681e-07	6.2126e-06	Up
NAP098046-001	2.13	9.12771e-05	0.000753759	Up
AK053488	2.13	0.00157658	0.00729125	Up
Pot1b	2.13	1.32439e-07	4.99362e-06	Up
Chka	2.13	5.02327e-06	7.79895e-05	Up
LOC101055822	2.13	0.000416316	0.00252786	Up
AK045847	2.13	0.00252743	0.0106471	Down
Slco1a5	2.13	0.00108876	0.00543049	Down
Nipbl	2.13	3.53137e-08	1.85849e-06	Up
Mmrn2	2.13	0.000445449	0.00266932	Up
6330407A03Rik	2.13	1.9881e-05	0.000229358	Up
Pla2g4f	2.13	0.00173721	0.00787839	Down
AK081401	2.12	2.12157e-08	1.31359e-06	Up
9930024M15Rik	2.12	6.29151e-10	1.1905e-07	Up
AK041684	2.12	5.69381e-08	2.61941e-06	Up
Fat4	2.12	6.65685e-05	0.000586689	Up
Ppfibp1	2.12	5.71444e-09	4.9323e-07	Up
AK054284	2.12	1.09064e-09	1.6798e-07	Up
Spag9	2.12	4.96704e-09	4.57523e-07	Up
Gapvd1	2.12	2.70523e-07	8.43821e-06	Up
Pitpnm3	2.12	0.000445976	0.00267209	Up
Hectd2	2.12	1.16689e-06	2.55937e-05	Up
Son	2.12	5.90126e-09	5.00986e-07	Up
Arfgap1	2.12	1.93343e-08	1.21375e-06	Up
TC1634338	2.12	4.2713e-09	4.08043e-07	Up
NAP112463-1	2.11	1.71481e-07	6.07099e-06	Up
Mark3	2.11	4.42755e-11	2.29596e-08	Up
Fam188a	2.11	9.76635e-07	2.23152e-05	Up
Fbxw11	2.11	4.39797e-10	9.44468e-08	Up
Nisch	2.11	1.45601e-08	9.87613e-07	Up
Srgap1	2.11	1.27332e-06	2.72919e-05	Up
AK037099	2.11	1.06357e-07	4.23467e-06	Up
Atp2c1	2.11	6.37042e-08	2.86662e-06	Up
Nfkb1	2.11	1.07429e-06	2.40527e-05	Up
AK086206	2.11	3.02793e-08	1.68022e-06	Up
ENSMUST00000181907	2.11	1.37365e-09	1.92376e-07	Up
Ptprb	2.11	0.000271566	0.00181082	Up
Tgif2	2.11	6.8327e-05	0.000599232	Up
Cyp2s1	2.11	0.0144015	0.0422481	Down
2510049J12Rik	2.11	0.0149827	0.0436185	Down
AK082951	2.11	3.06615e-10	7.60515e-08	Up
NAP053648-1	2.11	0.000113755	0.000901932	Up
Srgap1	2.11	4.32525e-07	1.20901e-05	Up
Rnf111	2.11	2.95326e-10	7.43236e-08	Up
AK046580	2.1	1.85997e-07	6.40025e-06	Up
Egfl7	2.1	0.000105568	0.000847464	Up
Nfat5	2.1	1.83126e-06	3.60768e-05	Up
Calml3	2.1	0.00859733	0.0282761	Down
AK033876	2.1	0.000119284	0.000936102	Up
Tmem117	2.1	0.00438851	0.0165591	Down
A530020G20Rik	2.1	1.60932e-07	5.80229e-06	Up
A430027C01Rik	2.1	1.0861e-08	7.84542e-07	Up
AK047023	2.1	2.34179e-08	1.41795e-06	Up
2900056M20Rik	2.1	2.24055e-08	1.36873e-06	Up
Gm13139	2.1	0.00049625	0.00291312	Up
AK036907	2.1	7.95571e-09	6.19891e-07	Up
Marf1	2.1	6.78154e-09	5.54014e-07	Up
AK042199	2.1	9.96135e-11	3.72863e-08	Up
AK040400	2.1	8.24464e-07	1.96677e-05	Up
E330037G11Rik	2.1	2.57577e-09	2.85093e-07	Up
Scfd1	2.1	4.36737e-09	4.15293e-07	Up
AK051484	2.1	8.51105e-08	3.57951e-06	Up
Sema7a	2.09	1.3362e-05	0.0001671	Up
TC1645771	2.09	8.94207e-08	3.72652e-06	Up
Gm22	2.09	0.000194789	0.00138018	Up
Plcxd1	2.09	0.00128743	0.00621658	Down
Pvt1	2.09	1.09874e-10	3.93874e-08	Up
Tns1	2.09	1.82186e-05	0.000214507	Up
Dlg1	2.09	2.62419e-08	1.52181e-06	Up
AK039098	2.09	2.22905e-07	7.27828e-06	Up
AK078845	2.09	3.99471e-10	8.84292e-08	Up
Shank3	2.09	0.00135598	0.0064807	Up
Fam162a	2.09	2.02066e-05	0.000232361	Up
TC1620718	2.09	8.41192e-09	6.43778e-07	Up
Rev1	2.09	8.40835e-07	1.99888e-05	Up
Mrpl27	2.09	0.000638426	0.00355128	Up
AK037434	2.09	3.25829e-08	1.77222e-06	Up
Gypc	2.09	0.00365864	0.0143059	Up
TC1697186	2.09	2.79471e-08	1.58498e-06	Up
2610036A22Rik	2.09	0.000220512	0.0015298	Up
AK037313	2.09	5.49647e-09	4.82224e-07	Up
E130309F12Rik	2.09	2.70921e-05	0.000291023	Down
AK050573	2.09	3.30583e-08	1.78627e-06	Up
AK172642	2.09	6.64508e-09	5.48208e-07	Up
AK035470	2.09	5.75586e-06	8.65214e-05	Down
AK036634	2.08	1.24412e-08	8.66755e-07	Up
Rpl11	2.08	1.45929e-06	3.01328e-05	Up
Gm16523	2.08	1.86491e-08	1.18864e-06	Up
Gnas	2.08	6.60199e-11	3.02034e-08	Up
Rprd2	2.08	6.86377e-11	3.10559e-08	Up
AK030581	2.08	3.51503e-06	5.98296e-05	Up
Aldh1a7	2.08	0.00258095	0.0108188	Down
Vcpip1	2.08	2.69195e-08	1.54586e-06	Up
Thumpd1	2.08	1.18447e-07	4.58359e-06	Up
Arcn1	2.08	3.48108e-08	1.84466e-06	Up
Klhl22	2.08	1.9082e-07	6.49325e-06	Up
Ap2b1	2.08	1.01776e-07	4.11239e-06	Up
AK038030	2.08	9.19832e-07	2.14055e-05	Up
AK048914	2.08	2.73615e-06	4.93772e-05	Up
C530014P21Rik	2.08	1.26496e-08	8.76825e-07	Up
AK044873	2.08	3.38167e-08	1.80827e-06	Up
TC1600187	2.08	9.06118e-07	2.11501e-05	Up
1700001L05Rik	2.08	0.00213727	0.00929446	Down
Evc2	2.08	0.0176798	0.0496577	Up
Nrip1	2.08	4.21504e-07	1.18684e-05	Up
AK078430	2.08	8.00729e-06	0.000112484	Up
AK080770	2.08	2.22729e-07	7.27828e-06	Up
2310035P21Rik	2.08	2.70726e-07	8.43821e-06	Up
Ipo7	2.08	1.98315e-09	2.43982e-07	Up
8030498J20Rik	2.08	0.000779087	0.00416329	Up
AK087180	2.08	0.000544908	0.00312828	Up
3110079O15Rik	2.08	0.0177645	0.0498649	Down
Usp15	2.08	1.14637e-06	2.53088e-05	Up
Loxl2	2.08	0.00404217	0.0154835	Up
Snph	2.07	0.0122215	0.0372168	Down
AK038045	2.07	1.58207e-06	3.21362e-05	Up
Lipm	2.07	0.0120043	0.0366748	Down
AK052115	2.07	6.38722e-07	1.62639e-05	Up
AK037089	2.07	1.92307e-09	2.3994e-07	Up
Cdh5	2.07	0.00269248	0.011167	Up
Eif2ak3	2.07	1.2533e-07	4.76139e-06	Up
Bcat1	2.07	0.00332569	0.0132404	Up
AK040096	2.07	1.66699e-05	0.000199933	Up
Slc22a4	2.07	0.00016838	0.0012288	Down
Farsa	2.07	9.68598e-07	2.21876e-05	Up
Gm19337	2.07	1.92737e-06	3.76103e-05	Up
Braf	2.07	1.84262e-09	2.34161e-07	Up
Myh10	2.07	0.000466435	0.00276649	Up
Tram1l1	2.07	0.00600627	0.0212674	Up
Hist1h2bq	2.07	0.00280493	0.0115571	Up
Malat1	2.07	7.6846e-06	0.00010865	Up
Rap2a	2.07	9.9551e-11	3.72863e-08	Up
AK046981	2.07	3.25951e-07	9.76052e-06	Up
App	2.07	2.97843e-10	7.43236e-08	Up
Ccar1	2.07	1.75719e-06	3.49159e-05	Up
Klk11	2.07	9.33838e-06	0.00012673	Down
NAP038153-1	2.07	1.79134e-10	5.48401e-08	Up
AK037327	2.07	1.16945e-07	4.55543e-06	Up
Fyco1	2.07	7.14738e-07	1.76431e-05	Up
Ift81	2.07	9.46204e-09	7.01964e-07	Up
Slc22a15	2.06	1.34407e-05	0.0001678	Up
Ramp2	2.06	0.000873286	0.00456303	Up
AK038425	2.06	1.33109e-10	4.42284e-08	Up
Mkln1	2.06	1.13764e-06	2.517e-05	Up
9530083O12Rik	2.06	1.19225e-07	4.59616e-06	Up
AK047848	2.06	2.39322e-05	0.000265531	Up
Fermt1	2.06	1.81473e-06	3.58368e-05	Up
Dhx9	2.06	1.98869e-05	0.000229362	Up
5230400M03Rik	2.06	2.11881e-06	4.04826e-05	Up
NAP028872-1	2.06	7.7496e-05	0.000663071	Up
AK046335	2.06	3.19707e-10	7.69802e-08	Up
Ppp6r3	2.06	3.91437e-09	3.83345e-07	Up
A_52_P1053544	2.06	1.84412e-07	6.36996e-06	Up
A030011A13Rik	2.06	4.86563e-07	1.31714e-05	Up
AK089904	2.06	3.53299e-09	3.58437e-07	Up
TC1728614	2.06	4.72441e-08	2.2885e-06	Up
Htr3a	2.06	2.40741e-05	0.000266889	Down
Zer1	2.06	3.34745e-05	0.000343197	Up
Prr15l	2.06	1.46018e-07	5.39691e-06	Down
Top1	2.05	2.52405e-09	2.8114e-07	Up
AK087183	2.05	5.17219e-06	7.97303e-05	Up
Pstk	2.05	4.33631e-08	2.16942e-06	Up
Auts2	2.05	5.65619e-09	4.8926e-07	Up
Pde4a	2.05	1.20934e-07	4.644e-06	Up
B2m	2.05	0.000176965	0.00127853	Up
Nfkb1	2.05	1.35634e-05	0.000169025	Up
Ttc37	2.05	2.55087e-08	1.50247e-06	Up
Slc30a5	2.05	1.09603e-07	4.33504e-06	Up
AK033329	2.05	6.19361e-07	1.59087e-05	Up
Zkscan1	2.05	1.3622e-08	9.34784e-07	Up
Ranbp10	2.05	4.03361e-08	2.0529e-06	Up
Ilf2	2.05	3.5005e-08	1.85219e-06	Up
Ly6k	2.05	0.00788658	0.0264195	Down
Btc	2.05	2.29717e-05	0.000257441	Down
TC1624185	2.05	2.87409e-10	7.35189e-08	Up
Slc25a12	2.04	2.08856e-07	6.89611e-06	Up
Nid1	2.04	0.00123724	0.00602153	Up
Pou5f2	2.04	3.31089e-11	2.1815e-08	Up
AK077900	2.04	3.19531e-07	9.60318e-06	Up
Klhdc2	2.04	4.82881e-08	2.32592e-06	Up
Hectd1	2.04	5.27734e-09	4.71505e-07	Up
Gm13152	2.04	0.000173293	0.0012573	Up
Gm9693	2.04	1.09365e-06	2.43933e-05	Up
C920008N22Rik	2.04	1.90228e-07	6.49325e-06	Up
AK076651	2.04	0.000108392	0.000867434	Down
AK046961	2.04	2.3471e-06	4.3987e-05	Up
7030407O06Rik	2.04	4.693e-09	4.39389e-07	Up
Itgav	2.04	3.22812e-06	5.60347e-05	Up
Fbn2	2.04	0.00832856	0.0275615	Up
Mboat7	2.04	1.73026e-07	6.09567e-06	Up
Kansl3	2.04	4.5699e-10	9.64927e-08	Up
AK033099	2.04	1.62754e-05	0.000196114	Up
Ylpm1	2.04	1.04457e-11	1.22883e-08	Up
Itgav	2.04	1.55492e-06	3.17381e-05	Up
Tbck	2.04	5.12005e-07	1.36981e-05	Up
Ccdc55	2.04	1.11604e-09	1.68941e-07	Up
AK141415	2.04	0.000379973	0.00235724	Up
Slc6a14	2.04	5.59854e-05	0.000511572	Down
Rnf214	2.04	8.9297e-08	3.72514e-06	Up
Asxl2	2.04	3.1209e-11	2.15076e-08	Up
AK041105	2.04	2.54277e-07	8.06207e-06	Up
Zfp706	2.03	2.08867e-06	4.00555e-05	Up
6720422M22Rik	2.03	1.15664e-06	2.54262e-05	Up
Blcap	2.03	5.37677e-06	8.20546e-05	Up
Dchs1	2.03	5.60006e-05	0.000511597	Up
AK031632	2.03	7.72019e-06	0.000109009	Up
Clca5	2.03	0.000691608	0.00378774	Down
Atp2b1	2.03	2.61138e-09	2.87489e-07	Up
Ctnna1	2.03	9.95622e-10	1.61393e-07	Up
AK033168	2.03	5.50802e-06	8.35928e-05	Up
Fchsd2	2.03	3.29893e-05	0.000339152	Up
Malt1	2.03	8.90573e-08	3.72269e-06	Up
B130006D01Rik	2.03	2.5275e-07	8.02591e-06	Up
AK040628	2.03	6.6181e-10	1.21649e-07	Up
Gjb4	2.03	0.00947113	0.0304422	Down
Mier1	2.03	4.61892e-08	2.26135e-06	Up
Tmem216	2.03	5.91971e-06	8.85034e-05	Up
Enc1	2.03	3.86844e-06	6.41478e-05	Up
ENSMUST00000180897	2.03	2.75908e-05	0.000295301	Up
Zfhx2as	2.03	0.00356508	0.0140173	Down
Hars	2.03	6.86921e-05	0.000602028	Up
Flt1	2.03	2.31015e-05	0.000258473	Up
A_52_P732433	2.03	1.34841e-09	1.90067e-07	Up
Snapc3	2.02	6.96073e-09	5.65288e-07	Up
Lmo4	2.02	1.11318e-06	2.47218e-05	Up
Tmem154	2.02	1.59277e-05	0.000192652	Down
Slco1a5	2.02	0.00441993	0.0166623	Down
Ints8	2.02	4.25515e-09	4.07446e-07	Up
Aldh3b2	2.02	0.00692653	0.0237819	Down
3110080O07Rik	2.02	1.44195e-05	0.000177704	Up
AK051618	2.02	0.000149407	0.00111727	Up
Col27a1	2.02	2.50086e-06	4.61338e-05	Down
Fam169b	2.02	0.00459832	0.0172119	Up
D10Bwg1070e	2.02	3.53844e-08	1.85849e-06	Up
TC1634701	2.02	1.28308e-08	8.87889e-07	Up
Odf2	2.02	9.88765e-08	4.03083e-06	Up
AK031195	2.02	9.69256e-10	1.5774e-07	Up
4632427E13Rik	2.02	2.22794e-09	2.59782e-07	Up
Nav3	2.02	2.07335e-06	3.98544e-05	Up
Ctage5	2.02	5.57189e-09	4.8368e-07	Up
Sfpq	2.02	1.26153e-09	1.80355e-07	Up
B930095G15Rik	2.01	3.21969e-10	7.70742e-08	Up
AK037161	2.01	3.47182e-07	1.02399e-05	Up
Rab17	2.01	1.52971e-06	3.12733e-05	Down
Wdfy3	2.01	2.04181e-07	6.79076e-06	Up
Pde4b	2.01	9.48389e-05	0.000777403	Up
Epor	2.01	1.57553e-05	0.000190909	Up
Emcn	2.01	0.00204977	0.00898702	Up
Mbnl1	2.01	3.16164e-11	2.15076e-08	Up
AK054043	2.01	1.39101e-07	5.20072e-06	Up
Gm5115	2.01	8.83663e-07	2.07908e-05	Up
B930041F14Rik	2.01	1.87502e-05	0.000219213	Down
Kcmf1	2.01	3.03564e-07	9.23111e-06	Up
LOC101056155	2.01	3.69634e-10	8.50241e-08	Up
Cisd2	2.01	2.58025e-06	4.7071e-05	Up
Lrrc8e	2.01	0.000400743	0.00245502	Down
Cnot10	2.01	1.39833e-06	2.91666e-05	Up
Ccrl1	2.01	0.00068729	0.00376911	Down
9530053J19Rik	2.01	3.24011e-05	0.00033486	Up
NAP036221-1	2.01	2.34025e-07	7.57527e-06	Up
AK053561	2.01	0.000503365	0.00294105	Up
Nfat5	2.01	1.52987e-08	1.02258e-06	Up
Rnf4	2.01	7.29861e-08	3.17331e-06	Up
Pkp1	2.01	0.0176577	0.0496169	Down
Atr	2.01	4.2363e-08	2.13234e-06	Up
Ttc39c	2.01	5.68193e-06	8.57013e-05	Down
Flt1	2	2.38471e-05	0.000264872	Up
Gapdhs	2	0.00259456	0.0108576	Down
Pnet-ps	2	3.9609e-07	1.12941e-05	Up
NAP032887-1	2	3.27144e-09	3.3929e-07	Up
TC1708996	2	2.47092e-06	4.57074e-05	Up
4833431D13Rik	2	0.000345467	0.00218431	Up
42252	2	4.68077e-05	0.000444581	Down
AK084469	2	5.98911e-09	5.07398e-07	Up
Nebl	2	0.0017291	0.0078494	Down
Vsnl1	2	0.000655272	0.0036226	Down
Grifin	2	6.29884e-07	1.61286e-05	Up
Golim4	2	1.6319e-07	5.84982e-06	Up
